# Supplementary material for: Rehabilitation with and Without Robot and Allied Digital Technologies (RADTs) in Stroke Patients: A Study Protocol for a Multicentre Randomised Controlled Trial on the Effectiveness, Acceptability, Usability, and Economic-Organisational Sustainability of RADTs from Subacute to Chronic Phase (STROKEFIT4)
Source: J Clin Med. 2025 Apr 15;14(8):2692. doi: 10.3390/jcm14082692 (PMC12028101; doi:10.3390/jcm14082692)
Supplement: Supplementary file 1 [file jcm-14-02692-s001.zip]

Archive with 1 entries (1 files):
- jcm-3523947-supplementary.pdf
